# Supplementary material for: Structural Characterization of Neisseria gonorrhoeae Bacterial Peroxidase—Insights into the Catalytic Cycle of Bacterial Peroxidases
Source: Int J Mol Sci. 2023 Mar 26;24(7):6246. doi: 10.3390/ijms24076246 (PMC10094543; doi:10.3390/ijms24076246)
Supplement: Supplementary file 1 [file ijms-24-06246-s001.zip]

Archive with 1 entries (1 files):
- ijms-2240170-supplementary.pdf
